# Supplementary material for: Pharmaceutical Development of Nanostructured Vesicular Hydrogel Formulations of Rifampicin for Wound Healing
Source: Int J Mol Sci. 2022 Dec 19;23(24):16207. doi: 10.3390/ijms232416207 (PMC9788359; doi:10.3390/ijms232416207)
Supplement: Supplementary file 1 [file ijms-23-16207-s001.zip]

Archive with 1 entries (1 files):
- ijms-2077824-supplementary.pdf
